# Supplementary material for: Delta-8 Tetrahydrocannabinol Product Impurities
Source: Molecules. 2022 Oct 15;27(20):6924. doi: 10.3390/molecules27206924 (PMC9608670; doi:10.3390/molecules27206924)
Supplement: Supplementary file 1 [file molecules-27-06924-s001.zip]

Archive with 1 entries (1 files):
- molecules-1958426-supplementary.pdf
